# Supplementary material for: Metabolic therapies inhibit tumor growth in vivo and in silico
Source: Sci Rep. 2019 Feb 28;9:3153. doi: 10.1038/s41598-019-39109-1 (PMC6395653; doi:10.1038/s41598-019-39109-1)
Supplement: Supplementary file 2 — Dataset 1 [file 41598_2019_39109_MOESM2_ESM.zip]

Archive with 38 entries (29 files):
- MetabolicTherapiesModel/
- MetabolicTherapiesModel/Figures/
- MetabolicTherapiesModel/Figures/Figures_Flux_Drugs/
- MetabolicTherapiesModel/Figures/Figures_Flux_Drugs/figure_4.jpg
- MetabolicTherapiesModel/Figures/Figures_Flux_Drugs/figure_3.jpg
- MetabolicTherapiesModel/Figures/Figures_Flux_Drugs/figure_2.jpg
- MetabolicTherapiesModel/Figures/Figures_Flux_Drugs/figure_1.jpg
- MetabolicTherapiesModel/Figures/Figures_Flux_noDrugs/
- MetabolicTherapiesModel/Figures/Figures_Flux_noDrugs/figure_2.jpg
- MetabolicTherapiesModel/Figures/Figures_Flux_noDrugs/figure_1.jpg
- MetabolicTherapiesModel/Figures/Figures_Flux_noDrugs/figure_4.jpg
- MetabolicTherapiesModel/Figures/Figures_Flux_noDrugs/figure_3.jpg
- MetabolicTherapiesModel/Figures/Figures_Metabolites_Drugs/
- MetabolicTherapiesModel/Figures/Figures_Metabolites_Drugs/figure_6.jpg
- MetabolicTherapiesModel/Figures/Figures_Metabolites_Drugs/figure_5.jpg
- MetabolicTherapiesModel/Figures/Figures_Metabolites_Drugs/figure_4.jpg
- MetabolicTherapiesModel/Figures/Figures_Metabolites_Drugs/figure_3.jpg
- MetabolicTherapiesModel/Figures/Figures_Metabolites_Drugs/figure_2.jpg
- MetabolicTherapiesModel/Figures/Figures_Metabolites_Drugs/figure_1.jpg
- MetabolicTherapiesModel/Figures/Figures_Metabolites_noDrugs/
- MetabolicTherapiesModel/Figures/Figures_Metabolites_noDrugs/figure_6.jpg
- MetabolicTherapiesModel/Figures/Figures_Metabolites_noDrugs/figure_5.jpg
- MetabolicTherapiesModel/Figures/Figures_Metabolites_noDrugs/figure_4.jpg
- MetabolicTherapiesModel/Figures/Figures_Metabolites_noDrugs/figure_3.jpg
- MetabolicTherapiesModel/Figures/Figures_Metabolites_noDrugs/figure_2.jpg
- MetabolicTherapiesModel/Figures/Figures_Metabolites_noDrugs/figure_1.jpg
- MetabolicTherapiesModel/Model/
- MetabolicTherapiesModel/Model/model_cancer.txt
- MetabolicTherapiesModel/Model/Drugs/
- MetabolicTherapiesModel/Model/Drugs/regulation_can.xls
- MetabolicTherapiesModel/Model/Drugs/param_can.xls
- MetabolicTherapiesModel/Model/Drugs/initial_cond_can.xls
- MetabolicTherapiesModel/Model/Drugs/.nfs00000000018a2d2f00000035
- MetabolicTherapiesModel/Model/Drugs/.~lock.initial_cond_Drugs.xls#
- MetabolicTherapiesModel/Model/noDrug/
- MetabolicTherapiesModel/Model/noDrug/regulation_can.xls
- MetabolicTherapiesModel/Model/noDrug/param_can.xls
- MetabolicTherapiesModel/Model/noDrug/initial_cond_can.xls
