# Supplementary material for: Metabolic therapies inhibit tumor growth in vivo and in silico
Source: Sci Rep. 2019 Feb 28;9:3153. doi: 10.1038/s41598-019-39109-1 (PMC6395653; doi:10.1038/s41598-019-39109-1)
Supplement: Supplementary file 2 — Dataset 1 [file 41598_2019_39109_MOESM2_ESM.zip › MetabolicTherapiesModel/Model/model_cancer.txt]

-METEXT
ALA ARG ASN ASP EGLC EGLN EGLU GLY HIS ILE LAC LYS MET NH4 PHE PRO SER THR TYR VAL X Vblood VT
-CAT 
VHK : EGLC + ATP => G6P + ADP
VPGI : G6P = F6P
VPFK : F6P + ATP => 2 GAP + ADP
VPGK : GAP + ADP + NAD => PEP + ATP + NADH
VPK : PEP + ADP => PYR + ATP
VLDH : PYR + NADH = LAC + NAD
VG6PDH : G6P + 2 NADP => R5P + 2 NADPH + CO2
VEP : R5P => X5P
VTK : R5P + 2 X5P => 2 F6P + GAP
VPDH : PYR + NAD => ACCOA + NADH + CO2
VCS : ACCOA + OXA => CIT 
VCITS : CIT + NAD => AKG + NADH + CO2
VACL : CIT + ATP => OXA + ACCOA + ADP
VAKGDH : AKG + NAD + ADP + Pi => SUC + NADH + ATP + CO2
VSDH : SUC + 0.66 NAD => MAL + 0.66 NADH
VMLD : MAL + NAD => OXA + NADH
VPC : PYR + ATP + CO2 => OXA + ADP + Pi
VME : MAL + NADP => PYR + NADPH
VGlnT : EGLN + ADP + Pi = GLU + ATP + NH4 
VGLDH : GLU + NAD = AKG + NADH + NH4
VAlaTA : GLU + PYR = AKG + ALA
VASN : ASN => ASP + NH4
VASTA : ASP + AKG => OXA + GLU
VAAtoSUC : LYS + ILE + VAL + TYR + 7 AKG + ATP + 9 NAD + 2 NADP => 4 GLU + 3 SUC + MAL + 8 ACCOA + ADP + 9 NADH + 2 NADPH + CO2
VHISARGTA : HIS + ARG + AKG => 4 GLU + NH4 + CO2
VGluT : GLU = EGLU
VSDHH : SER => PYR + NH4
VATPase : ATP => ADP + Pi
VNADPHox : NADPH => NADP 
Vresp : 2 NADH + 4.2 ADP + O2 + 4.2 Pi => 2 NAD + 4.2 ATP
Vleak : 2 NADH => 2 NAD
VAK : ATP + AMP = 2 ADP 
VPPRibP : 2 EGLN + 0.6 R5P + 2 ASP + GLY + 2 ATP => 2 GLU + 2 MAL + AMP + 2 ADP
VPALM : 8 ACCOA + 7 ATP + 14 NADPH => PALM + 7 ADP + 14 NADP
Vgrowth : 0.06 ALA + 0.04 ARG + 0.04 ASN + 0.03 ASP + 0.02 EGLN + 0.04 EGLU + 0.06 GLY + 0.02 HIS + 0.09 ILE + 0.06 LYS + 0.01 MET + 0.02 PHE + 0.03 PRO + 0.05 SER + 0.04 THR + 0.02 TYR + 0.04 VAL + 3.78 ATP + 0.03 G6P + 0.03 R5P + 0.09 PALM => X + 3.78 ADP
