# Supplementary material for: Metabolic therapies inhibit tumor growth in vivo and in silico
Source: Sci Rep. 2019 Feb 28;9:3153. doi: 10.1038/s41598-019-39109-1 (PMC6395653; doi:10.1038/s41598-019-39109-1)
Supplement: Supplementary file 2 — Dataset 1 [file 41598_2019_39109_MOESM2_ESM.zip › MetabolicTherapiesModel/Model/Drugs/regulation_can.xls]

## Sheet: activation
reaction	activator
VHK	AMP/ATP
VPFK	AMP/ATP
VPK	F6P
VLDH	AMP/ATP
VPDH	LA
Vleak	METF

## Sheet: inhibition
reaction	inhibitor	orientation
VHK	G6P	1
VPGI	PEP	1
VLDH	PYR	-1
VAlaTA	EGLN	-1
VPFK	CIT	1
VPK	ALA	1
Vgrowth	LAC	1
Vgrowth	NH4	1
VACL	HCIT	1
Vresp	METF	1
VHK	DICLO	1
VLDH	DICLO	1
