# Supplementary material for: Metabolic therapies inhibit tumor growth in vivo and in silico
Source: Sci Rep. 2019 Feb 28;9:3153. doi: 10.1038/s41598-019-39109-1 (PMC6395653; doi:10.1038/s41598-019-39109-1)
Supplement: Supplementary file 2 — Dataset 1 [file 41598_2019_39109_MOESM2_ESM.zip › MetabolicTherapiesModel/Model/Drugs/param_can.xls]

## Sheet: vmax
vmax_VHK	0.01			420.382	152866		38.5				1000
vmax_VPGI	0.00076			484.076	11617.8		44.3333				76
vmax_VPFK	0.0015			955.414	22929.9		87.5				150
vmax_VPGK	0.00107			681.529	16356.7		62.4167				107
vmax_VPK	0.00138			878.981	21095.5		80.5				138
vmax_VLDH	6e-09			1082.8	0.0917197		99.1667				0.0006
vmax_VG6PDH	1.5e-05			9.55414	229.299		0.875				1.5
vmax_VEP	1.3e-05			8.28025	198.726		0.758333				1.3
vmax_VTK	2.3e-05			14.6497	351.592		1.34167				2.3
vmax_VPDH	7.1e-05			45.2229	1085.35		4.14167				7.1
vmax_VCS	8.8e-05			56.051	1345.22		5.13333				8.8
vmax_VCITS	3.9e-05			24.8408	596.178		2.275				3.9
vmax_VAKGDH	0.00026			165.605	3974.52		15.1667				26
vmax_VSDH	0.0004			254.777	6114.65		23.3333				40
vmax_VMLD	9.5e-05			60.5096	1452.23		5.54167				9.5
vmax_VPC	0.00021			133.758	3210.19		12.25				21
vmax_VME	1.3e-05			8.28025	198.726		0.758333				1.3
vmax_VGlnT	0.000254			161.783	3882.8		14.8167				25.4
vmax_VGLDH	1.2e-06			0.764331	18.3439		0.07				0.12
vmax_VAlaTA	0.00017			108.28	2598.73		9.91667				17
vmax_VASN	6.2e-06			3.94904	94.7771		0.361667				0.62
vmax_VASTA	7.8e-05			49.6815	1192.36		4.55				7.8
vmax_VAAtoSUC	0.00013			82.8025	1987.26		7.58333				13
vmax_VHISARGTA	1.9e-05			12.1019	290.446		1.10833				1.9
vmax_VGluT	1.8e-06			1.1465	27.5159		0.105				0.18
vmax_VSDHH	8.5e-06			5.41401	129.936		0.495833				0.85
vmax_VATPase	0.000914			582.166	13972		53.3167				91.4
vmax_VNADPHox	1.4e-05			8.9172	214.013		0.816667				1.4
vmax_Vresp	0.0014			891.72	21401.3		8.16667				140
vmax_Vleak	2.9e-05			18.4713	443.312		1.69167				2.9
vmax_VAK	1.8e-08			0.011465	0.275159		0.00105				0.0018
vmax_VPPRibP	2.6e-09			0.00165605	0.0397452		0.000151667				0.00026
vmax_Vgrowth	0.066			0.066	0.36		0.36				0.36
vmaxr_VLDH	2e-09			152.866	0.0305732		14				0.0002
vmaxr_VGlnT	1.9e-05			12.1019	290.446		1.10833				1.9
vmaxr_VGLDH	6.3e-05			40.1274	963.057		3.675				6.3
vmaxr_VAlaTA	0.00024			152.866	3668.79		14				24
vmaxr_VGluT	2.5e-06			1.59236	38.2166		0.145833				0.25
vmaxr_VAK	1.2e-08			0.00764331	0.183439		0.0007				0.0012
vmaxr_VPGI	0.00035			222.93	5350.32		20.4167				35
vmax_VPALM	2.95e-05			18.7898	450.955		1.72083				2.95
vmax_VACL	2.4e-05			15.2866	366.879		1.4				2.4

## Sheet: km
km_EGLC	3
km_EGLN	0.1
km_LAC	0.1
km_NH4	0.01
km_ALA	0.01
km_ARG	0.073
km_ASP	0.04
km_ASN	0.01
km_HIS	0.58
km_ILE	0.038
km_LYS	0.098
km_SER	0.22
km_TYR	0.048
km_GLY	0.05
km_VAL	0.01
km_G6P	0.0183
km_F6P	0.01
km_GAP	0.1
km_PEP	0.05
km_R5P	0.0446
km_X5P	0.00701
km_PYR	0.1
km_ACCOA	0.01
km_OXA	0.14
km_CIT	0.102
km_AKG	0.701
km_SUC	0.146
km_MAL	0.5
km_EGLU	0.1
km_GLU	0.01
km_CO2	0.1
km_O2	0.01
km_Pi	0.637
km_ATP	1
km_ADP	0.2
km_AMP	0.00153
km_NADH	0.1
km_NADPH	0.0535
km_ATP_ADP	5
km_ADP_ATP	0.2
km_NADH_NAD	8.3
km_NAD_NADH	0.048
km_NADP_NADPH	2
ki_G6P	0.0109
ki_PEP	0.236
ki_PYR	0.287
ki_CIT	471
ki_EGLN	3.5
ki_ALA	22.8
ki_LAC	170
ki_NH4	4.44
ka_AMP_ATP	0.0904
ka_F6P	3.12
alpha_AMP_ATP	0.471
beta_AMP_ATP	10.5
alpha_F6P	4.11
beta_F6P	1.75
km_ASPg	0.0103
km_ASNg	0.0042
km_HISg	0.0169
km_ARGg	0.0146
km_LYSg	0.0275
km_ILEg	0.0101
km_VALg	0.0133
km_TYRg	0.0116
km_METg	0.0351
km_SERg	0.00108
km_THRg	0.00961
km_PROg	0.0102
km_PHEg	0.0164
km_GLYg	0.01
km_R5Pg	7.18e-05
km_G6Pg	6.31e-07
km_ATPg	0.00916
km_ALAg	0.0756
km_EGLNg	0.00139
km_EGLUg	1.68e-06
km_PALMg	0.0255
ka_LA	3
alpha_LA	1e-06
beta_LA	1e-06
ki_HCIT	4.71338e-10
ki_METF	4.71338e-10
ki_DICLO	4.71338e-10
ka_METF	3
alpha_METF	1e-06
beta_METF	1e-06

## Sheet: ratio
VHK	1
VPGI	0
VPFK	1
VPGK	1
VPK	1
VLDH	1
VG6PDH	1
VEP	0
VTK	0
VPDH	1
VCS	0
VCITS	1
VAKGDH	1
VSDH	1
VMLD	1
VPC	1
VME	1
VGlnT	1
VGLDH	1
VAlaTA	0
VASN	0
VASTA	0
VAAtoSUC	1
VHISARGTA	0
VGluT	0
VSDHH	0
VATPase	0
VNADPHox	0
Vresp	1
Vleak	0
VAK	0
VPPRibP	0
Vgrowth	0
VPALM	0
VACL	0

## Sheet: vgrowth
V_growth_R5P	7.35e-05			0.001764	46.8153
V_growth_G6P	8.79e-05			0.0021096	55.9873
V_growth_PALM	7.35e-05			0.001764	46.8153
V_growth_EGLU	0.000122			0.002928	77.707
V_growth_EGLN	0.000101			0.002424	64.3312
V_growth_ALA	0.000189			0.004536	120.382
V_growth_ARG	0.000119			0.002856	75.7962
V_growth_ASN	9.07e-05			0.0021768	57.7707
V_growth_ASP	0.000113			0.002712	71.9745
V_growth_GLY	0.000169			0.004056	107.643
V_growth_HIS	4.5e-05			0.00108	28.6624
V_growth_ILE	0.000102			0.002448	64.9682
V_growth_LYS	0.00018			0.00432	114.65
V_growth_MET	4.35e-05			0.001044	27.707
V_growth_PHE	6.9e-05			0.001656	43.949
V_growth_PRO	9.86e-05			0.0023664	62.8025
V_growth_SER	0.000165			0.00396	105.096
V_growth_THR	0.000122			0.002928	77.707
V_growth_TYR	5.73e-05			0.0013752	36.4968
V_growth_VAL	0.000131			0.003144	83.4395
V_growth_ATP	0.0119			0.2856	7579.62
V_growth_ADP	0.0119			0.2856	7579.62
