# Supplementary material for: Metabolic therapies inhibit tumor growth in vivo and in silico
Source: Sci Rep. 2019 Feb 28;9:3153. doi: 10.1038/s41598-019-39109-1 (PMC6395653; doi:10.1038/s41598-019-39109-1)
Supplement: Supplementary file 2 — Dataset 1 [file 41598_2019_39109_MOESM2_ESM.zip › MetabolicTherapiesModel/Model/Drugs/initial_cond_can.xls]

## Sheet: init
ACCOA	0.0892		0.0101623
ADP	0.28		0.02
AKG	0.0637		0.00906201
AMP	0.197		0.0175659
ATP	2.63		0.5
CIT	0.637		0.0698001
O2	5.1		0.0260049
CO2	0.51		0.00231943
Pi	8		0.016604
F6P	0.14		0.0667411
G6P	0.102		0.053561
GAP	0.255		0.105416
GLU	140		0.0578165
MAL	0.955		0.0501644
NAD	0.439		0.0196502
NADH	5.41		0.00986045
NADP	0.223		0.0250692
NADPH	0.146		0.00694948
OXA	0.637		0.0562064
PEP	0.561		0.0133253
PYR	1.27		1
R5P	0.0344		0.114412
SUC	0.051		0.00370952
X5P	0.0637		0.00495185
PALM	0.0955		0.0104485
ALA	0.15		0.0955152
ARG	2.4		0.704944
ASN	0.48		1.04708
ASP	0.05		0.224885
EGLC	6.55		8
EGLN	0.72		2
EGLU	0.24		0.0884954
GLY	0.24		0.638316
HIS	0.85		0.10329
ILE	0.07		0.815403
LAC	1.24		2.2217
LYS	0.52		0.627175
MET	0.43		0.5
NH4	0.15		0.0251449
PHE	0.05		0.1097
PRO	0.65		0.252844
SER	0.15		0.980151
THR	0.08		0.115786
TYR	0.06		0.131856
VAL	0.7		0.109137
X	0.000104		27
Vblood	2.6e-05		13
VT	0.000158875		40
HCIT	20
LA	0.81
METF	3.23
DICLO	1.69
