# Supplementary material for: Metabolic therapies inhibit tumor growth in vivo and in silico
Source: Sci Rep. 2019 Feb 28;9:3153. doi: 10.1038/s41598-019-39109-1 (PMC6395653; doi:10.1038/s41598-019-39109-1)
Supplement: Supplementary file 2 — Dataset 1 [file 41598_2019_39109_MOESM2_ESM.zip › MetabolicTherapiesModel/Model/noDrug/param_can.xls]

## Sheet: vmax
vmax_VHK	0.01
vmax_VPGI	0.00076
vmax_VPFK	0.0015
vmax_VPGK	0.00107
vmax_VPK	0.00138
vmax_VLDH	6e-09
vmax_VG6PDH	1.5e-05
vmax_VEP	1.3e-05
vmax_VTK	2.3e-05
vmax_VPDH	7.1e-05
vmax_VCS	8.8e-05
vmax_VCITS	3.9e-05
vmax_VAKGDH	0.00026
vmax_VSDH	0.0004
vmax_VMLD	9.5e-05
vmax_VPC	0.00021
vmax_VME	1.3e-05
vmax_VGlnT	0.000254
vmax_VGLDH	1.2e-06
vmax_VAlaTA	0.00017
vmax_VASN	6.2e-06
vmax_VASTA	7.8e-05
vmax_VAAtoSUC	0.00013
vmax_VHISARGTA	1.9e-05
vmax_VGluT	1.8e-06
vmax_VSDHH	8.5e-06
vmax_VATPase	0.000914
vmax_VNADPHox	1.4e-05
vmax_Vresp	0.0014
vmax_Vleak	2.9e-05
vmax_VAK	1.8e-08
vmax_VPPRibP	2.6e-09
vmax_Vgrowth	0.066
vmaxr_VLDH	1.9998e-09
vmaxr_VGlnT	1.9e-05
vmaxr_VGLDH	6.3e-05
vmaxr_VAlaTA	0.00024
vmaxr_VGluT	2.5e-06
vmaxr_VAK	1.2e-08
vmaxr_VPGI	0.00035
vmax_VPALM	2.95e-05
vmax_VACL	2.4e-05

## Sheet: km
km_EGLC	3		20
km_EGLN	0.1		2.3
km_LAC	0.1		2.9
km_NH4	0.01		1.1
km_ALA	0.01		18
km_ARG	0.073		0.073
km_ASP	0.04		0.04
km_ASN	0.01		1.2
km_HIS	0.58		0.58
km_ILE	0.038		0.038
km_LYS	0.098		0.098
km_SER	0.22		0.22
km_TYR	0.048		0.048
km_GLY	0.05		0.05
km_VAL	0.01		1
km_G6P	0.0182548		0.0182548
km_F6P	0.01		0.01
km_GAP	0.1		0.496815
km_PEP	0.05		0.10828
km_R5P	0.044586		0.044586
km_X5P	0.00700637		0.00700637
km_PYR	0.1		2.48408
km_ACCOA	0.01		0.547771
km_OXA	0.140127		0.140127
km_CIT	0.101911		0.101911
km_AKG	0.700637		0.700637
km_SUC	0.146497		0.146497
km_MAL	0.5		1.71975
km_EGLU	0.1		6.6
km_GLU	0.01		47.7707
km_CO2	0.1		0.1
km_O2	0.01		0.01
km_Pi	0.636943		0.636943
km_ATP	1		9.93631
km_ADP	0.2		0.458599
km_AMP	0.00152866		0.00152866
km_NADH	0.1		1.65605
km_NADPH	0.0535032		0.0535032
km_ATP_ADP	5		0.91
km_ADP_ATP	0.2		0.569
km_NADH_NAD	8.3		8.3
km_NAD_NADH	0.048		0.048
km_NADP_NADPH	2		2
km_NADPH_NADP	0.5		0.5
ki_G6P	0.0108971		0.0108971
ki_PEP	0.235669		0.235669
ki_PYR	0.286624		0.286624
ki_CIT	471.338		471.338
ki_EGLN	3.5		3.5
ki_ALA	22.7872		22.7872
ki_LAC	170		170
ki_NH4	4.44		4.44
ka_AMP_ATP	0.0903776		0.0903776
ka_F6P	3.12102		3.12102
alpha_AMP_ATP	0.4712		0.4712
beta_AMP_ATP	10.4557		10.4557
alpha_F6P	4.11128		4.11128
beta_F6P	1.74503		1.74503
km_ASPg	0.0103225		0.0103225
km_ASNg	0.0042		0.0042
km_HISg	0.0168556		0.0168556
km_ARGg	0.0146417		0.0146417
km_LYSg	0.0274893		0.0274893
km_ILEg	0.0101028		0.0101028
km_VALg	0.0133139		0.0133139
km_TYRg	0.0115531		0.0115531
km_METg	0.0351315		0.0351315
km_SERg	0.00107979		0.00107979
km_THRg	0.00960848		0.00960848
km_PROg	0.0101713		0.0101713
km_PHEg	0.0163977		0.0163977
km_GLYg	0.01		0.01
km_R5Pg	7.17994e-05		7.17994e-05
km_G6Pg	6.30901e-07		6.30901e-07
km_ATPg	0.00915637		0.00915637
km_ALAg	0.0756376		0.0756376
km_EGLNg	0.00139129		0.00139129
km_EGLUg	1.68472e-06		1.68472e-06
km_PALMg	0.0254777		0.0254777

## Sheet: ratio
VHK	1
VPGI	0
VPFK	1
VPGK	1
VPK	1
VLDH	1
VG6PDH	1
VEP	0
VTK	0
VPDH	1
VCS	0
VCITS	1
VAKGDH	1
VSDH	1
VMLD	1
VPC	1
VME	1
VGlnT	1
VGLDH	1
VAlaTA	0
VASN	0
VASTA	0
VAAtoSUC	1
VHISARGTA	0
VGluT	0
VSDHH	0
VATPase	0
VNADPHox	0
Vresp	1
Vleak	0
VAK	0
VPPRibP	0
Vgrowth	0
VPALM	1
VACL	1

## Sheet: vgrowth
V_growth_R5P	7.35e-05
V_growth_G6P	8.79e-05
V_growth_PALM	7.35e-05
V_growth_EGLU	0.000122
V_growth_EGLN	0.000101
V_growth_ALA	0.000189
V_growth_ARG	0.000119
V_growth_ASN	9.07e-05
V_growth_ASP	0.000113
V_growth_GLY	0.000169
V_growth_HIS	4.5e-05
V_growth_ILE	0.000102
V_growth_LYS	0.00018
V_growth_MET	4.35e-05
V_growth_PHE	6.9e-05
V_growth_PRO	9.86e-05
V_growth_SER	0.000165
V_growth_THR	0.000122
V_growth_TYR	5.73e-05
V_growth_VAL	0.000131
V_growth_ATP	0.0119
V_growth_ADP	0.0119
