# Supplementary material for: Metabolic therapies inhibit tumor growth in vivo and in silico
Source: Sci Rep. 2019 Feb 28;9:3153. doi: 10.1038/s41598-019-39109-1 (PMC6395653; doi:10.1038/s41598-019-39109-1)
Supplement: Supplementary file 2 — Dataset 1 [file 41598_2019_39109_MOESM2_ESM.zip › MetabolicTherapiesModel/Model/noDrug/initial_cond_can.xls]

## Sheet: init
ACCOA	0.0892		0.088535	0.0101623	1.4e-07	25.9259
ADP	0.28		0.312102	0.02	6.7e-07	124.074
AKG	0.0637		0.089172	0.00906201	1e-07	18.5185
AMP	0.197		0.0089172	0.0175659	3.1e-07	57.4074
ATP	2.63		1.73248	0.5	2.2e-06	407.407
CIT	0.637		1.27389	0.0698001	1e-06	185.185
O2	5.1			0.0260049	5.09554	9.43619e+08
CO2	0.51			0.00231943	0.509554	9.43619e+07
Pi	8			0.016604	1.27389	2.35905e+08
F6P	0.140127		0.191083	0.0667411	2.2e-07	40.7407
G6P	0.101911		0.382166	0.053561	1.6e-07	29.6296
GAP	0.254777		0.101911	0.105416	4e-07	74.0741
GLU	140.127		5.09554	0.0578165	0.00022	40740.7
MAL	0.955414		0.0955414	0.0501644	1.5e-06	277.778
NAD	0.43949		0.573248	0.0196502	6.9e-07	127.778
NADH	5.41401		0.0191083	0.00986045	8.5e-06	1574.07
NADP	0.22293		5.73248e-07	0.0250692	3.5e-07	64.8148
NADPH	0.146497		8.9172e-06	0.00694948	2.3e-07	42.5926
OXA	0.636943		6.36943	0.0562064	1e-06	185.185
PEP	0.56051		0.22293	0.0133253	8.8e-07	162.963
PYR	1.27389		0.127389	1	2e-06	370.37
R5P	0.0343949		0.0955414	0.114412	5.4e-08	10
SUC	0.0509554		0.254777	0.00370952	8e-08	14.8148
X5P	0.0636943		0.0636943	0.00495185		0
PALM	0.0955414		0.0955414	0.0104485		0
ALA	0.148		0.5	0.0955152	0.96	1.77778e+08
ARG	2.4		2.4	0.704944	2.4	4.44444e+08
ASN	0.48		0.48	1.04708	0.48	8.88889e+07
ASP	0.049		2	0.224885	2	3.7037e+08
EGLC	6.55		8	8	10	1.85185e+09
EGLN	0.724		3.7	2	2.4	4.44444e+08
EGLU	0.239		0.8	0.0884954	0.8	1.48148e+08
GLY	0.241		0.78	0.638316	0.78	1.44444e+08
HIS	0.85		0.85	0.10329	0.85	1.57407e+08
ILE	0.068		2.2	0.815403	2.2	4.07407e+08
LAC	1.24		0.75	2.2217	0.75	1.38889e+08
LYS	0.516		2.1	0.627175	2.1	3.88889e+08
MET	0.43		0.43	0.5	0.43	7.96296e+07
NH4	0.154		0.2	0.0251449	0.2	3.7037e+07
PHE	0.049		1.1	0.1097	1.1	2.03704e+08
PRO	0.65		0.65	0.252844	0.65	1.2037e+08
SER	0.153		0.83	0.980151	0.83	1.53704e+08
THR	0.079		1.1	0.115786	1.1	2.03704e+08
TYR	0.055		1.3	0.131856	1.3	2.40741e+08
VAL	0.7		0.7	0.109137	0.7	1.2963e+08
X	0.000104		0.0054	27	27	5000000000
Vblood	2.6e-05		0.00054	13	13	2.40741e+09
VT	0.00013		0.00594	40	40	7.40741e+09
